# Supplementary material for: Chondrocyte Thrombomodulin Protects against Osteoarthritis
Source: Int J Mol Sci. 2023 May 30;24(11):9522. doi: 10.3390/ijms24119522 (PMC10253941; doi:10.3390/ijms24119522)
Supplement: Supplementary file 1 [file ijms-24-09522-s001.zip]

Archive with 1 entries (1 files):
- ijms-2406880-supplementary.pdf
